# Supplementary material for: SolPredictor: Predicting Solubility with Residual Gated Graph Neural Network
Source: Int J Mol Sci. 2024 Jan 5;25(2):715. doi: 10.3390/ijms25020715 (PMC10815788; doi:10.3390/ijms25020715)
Supplement: Supplementary file 1 [file ijms-25-00715-s001.zip]

Archive with 1 entries (1 files):
- ijms-2785401-supplementary.pdf
